# Supplementary material for: Design, Modeling, and Experimental Verification of a Fully Decoupled Tendon-Driven Humanoid Arm
Source: Biomimetics (Basel). 2026 Feb 12;11(2):141. doi: 10.3390/biomimetics11020141 (PMC12937844; doi:10.3390/biomimetics11020141)
Supplement: Supplementary file 1 [file biomimetics-11-00141-s001.zip]

Archive with 1 entries (1 files):
- biomimetics-4106909-supplementary.mp4
